# Supplementary material for: Hepatitis B Virus Seroprevalence in Ayacucho, Peru: A Comprehensive Review Across the Pre-Vaccination and Post-Vaccination Periods
Source: Vaccines (Basel). 2025 Aug 28;13(9):916. doi: 10.3390/vaccines13090916 (PMC12474373; doi:10.3390/vaccines13090916)
Supplement: Supplementary file 1 [file vaccines-13-00916-s001.zip]

Archive with 1 entries (1 files):
- vaccines-3778628-supplementary.xlsx
