# Supplementary material for: Hepatitis B Virus Seroprevalence in Ayacucho, Peru: A Comprehensive Review Across the Pre-Vaccination and Post-Vaccination Periods
Source: Vaccines (Basel). 2025 Aug 28;13(9):916. doi: 10.3390/vaccines13090916 (PMC12474373; doi:10.3390/vaccines13090916)
Supplement: Supplementary file 1 [file vaccines-13-00916-s001.zip › vaccines-3778628-supplementary.xlsx]

## Sheet: Table S1
Table S1. Number of Cases of Hepatitis B Virus in Peru (2000-2024)
Year	2000	2001	2002	2003	2004	2005	2006	2007	2008	2009	2010	2011	2012	2013	2014	2015	2016	2017	2018	2019	2020	2021	2022	2023	2024
AMAZONAS	26	23	32	12	28	8	4	2	26	3	1	1	7	1	4	5	4	3	13	26	16	14	14	19	29
ANCASH	14	6	4	7	6	4	7	3	4	1	1	1	0	5	11	6	6	3	12	8	1	2	4	2	5
APURIMAC	33	9	28	11	14	11	4	11	8	5	19	18	4	29	27	25	27	35	79	53	31	46	67	92	76
AREQUIPA	10	3	18	15	3	23	7	1	13	17	32	30	107	187	158	135	60	56	44	42	7	53	26	106	105
AYACUCHO	62	35	62	108	66	48	30	23	31	16	15	24	33	121	199	187	427	75	225	105	120	159	203	224	176
CAJAMARCA	29	9	6	2	4	2	3	3	1	1	1	1	2	2	7	4	3	8	10	9	4	7	14	30	33
CALLAO	8	18	15	11	9	7	17	20	21	1	6	7	3	4	6	15	10	10	15	8	0	5	11	5	9
CUSCO	271	156	113	116	49	61	73	78	72	52	73	54	80	118	88	163	229	140	249	265	147	219	266	259	259
HUANCAVELICA	2	2	4	1	4	5	2	1	3	7	2	0	1	3	4	0	12	13	18	22	9	40	27	29	57
HUANUCO	64	79	81	47	21	16	18	26	41	28	26	39	29	18	25	31	49	45	68	98	54	85	59	77	108
ICA	7	2	4	3	14	2	3	1	0	1	0	2	0	3	4	6	5	9	27	19	8	4	3	4	5
JUNIN	116	57	75	17	50	46	24	22	21	17	8	13	16	27	50	83	120	127	137	218	124	186	174	125	215
LA LIBERTAD	169	20	20	12	24	14	20	16	22	7	9	13	11	4	10	8	7	2	3	10	5	7	8	14	18
LAMBAYEQUE	11	5	22	5	15	19	10	6	7	1	10	4	1	3	27	2	9	46	51	35	3	25	3	9	39
LIMA	190	125	187	147	159	134	117	139	136	78	147	154	134	138	242	278	311	303	394	363	125	162	303	489	329
LORETO	94	64	70	46	27	41	11	25	12	17	88	86	117	115	72	59	71	102	39	67	24	32	61	111	85
MADRE DE DIOS	2	3	2	6	1	0	0	0	13	12	10	4	2	4	21	16	18	49	60	39	8	25	9	12	12
MOQUEGUA	0	1	0	0	2	0	1	0	0	0	1	0	2	5	2	0	3	0	0	3	0	4	4	2	5
PASCO	57	3	17	59	25	10	11	22	15	23	13	14	13	13	14	13	9	11	9	28	34	29	16	30	22
PIURA	3	4	5	19	29	8	2	0	4	1	2	3	1	6	7	4	6	9	4	4	1	4	5	10	6
PUNO	0	3	1	3	1	4	0	0	4	0	1	2	3	9	6	12	7	9	3	5	7	3	10	6	9
SAN MARTIN	2	3	18	27	13	8	10	2	4	3	4	11	8	18	18	19	29	41	50	62	23	25	86	87	74
TACNA	1	2	0	0	0	1	0	1	0	0	0	0	1	8	2	1	3	3	14	0	0	3	2	1	1
TUMBES	1	0	3	7	0	0	0	0	1	1	1	6	0	2	0	1	1	3	3	2	1	1	0	1	2
UCAYALI	25	14	23	13	5	13	5	23	25	5	11	9	2	3	14	23	38	11	15	31	25	74	417	331	449
Total general	1197	646	810	694	569	485	379	425	484	297	481	496	577	846	1018	1096	1464	1113	1542	1522	777	1214	1792	2075	2128
Source: National Center for Epidemiology, Prevention and Disease Control – MINSA (Ministry of Health of Peru).

## Sheet: Table S2
Table S2. Vaccination Coverage of Hepatitis B Virus in Peru (2020-2024)
Year	2020	2021	2022	2023	2024
AMAZONAS	66.8449	69.5951	71.5445	76.3619	71.1283
ANCASH	86.8172	88.2126	81.6074	86.2428	78.6703
APURIMAC	100	96.3097	90.0661	88.0346	81.6672
AREQUIPA	86.2284	77.9232	83.699	100	89.1155
AYACUCHO	96.2953	96.9317	89.2519	88.1289	78.7566
CAJAMARCA	79.7007	87.2552	86.4672	83.0342	82.9531
CALLAO	81.6018	86.9108	84.504	85.0211	87.8345
CUSCO	91.5036	85.1946	84.4512	87.2749	82.1723
HUANCAVELICA	91.2604	87.5149	67.9859	68.0482	63.529
HUANUCO	85.2729	92.424	85.4183	78.4921	79.2918
ICA	86.8346	87.8189	95.2319	90.8907	76.9179
JUNIN	85.68	80.959	85.3114	93.6356	82.3612
LA LIBERTAD	84.4561	84.8388	95.4501	94.5584	85.2378
LAMBAYEQUE	60.0696	70.7539	74.7269	68.4975	75.9324
LIMA CENTRO	100	100	100	100	100
LIMA NORTE	46.6056	46.9213	50.9006	57.5825	43.4873
LIMA ESTE	58.7747	55.9362	83.0302	81.3653	68.3119
LIMA SUR	31.2564	43.5555	41.9398	59.712	47.3699
LIMA REGION	78.387	77.9717	82.7138	86.9708	72.6057
LORETO	64.2069	76.0032	70.673	74.8078	70.9989
MADRE DE DIOS	83.5861	100	100	99.6741	77.5256
MOQUEGUA	73.372	69.1829	79.2902	95.501	75.3728
PASCO	79.8852	75.0159	80.4893	77.4794	66.3717
PIURA	57.2573	62.64	69.883	68.1511	69.9169
PUNO	81.8659	78.9762	74.4927	78.1151	73.8542
SAN MARTIN	78.238	93.8207	92.5257	82.1037	80.5453
TACNA	88.5122	76.1544	84.9158	100	83.7656
TUMBES	68.4413	62.9728	54.3847	83.4576	75.1329
UCAYALI	70.4888	85.3736	90.2324	86.3546	83.0882
PERU	74.8885	77.0417	79.2333	82.9072	75.2004
Source: National Center for Epidemiology, Prevention and Disease Control – MINSA (Ministry of Health of Peru).

## Sheet: Table S3
Table S3. Incidence of Hepatitis B Virus Cases by Age Group in Ayacucho, Peru (2020-2024)
Age Group (years old)	2020	2021	2022	2023	2024
Children (0-11)	0	2.59	9.19	0	0
Adolescent (12-17)	6.17	0	2.56	0	0
Young Adult (18-29)	28.9	28.32	37.55	36.22	21.82
Adult (30-59)	32.58	47.23	57.4	70.21	58.28
Eldery (>60)	16.08	8.04	19.85	16.4	7.53
Source: National Center for Epidemiology, Prevention and Disease Control – MINSA (Ministry of Health of Peru).

## Sheet: Table S4
Table S4. Number of Pregnant Cases of Hepatitis B Virus in Ayacucho, Peru (2018-2024).
Year	2018	2019	2020	2021	2022	2023	2024
Cases	40	17	27	33	71	61	43
Source: National Center for Epidemiology, Prevention and Disease Control – MINSA (Ministry of Health of Peru).
